# Supplementary material for: Polydopamine-Coated Co3O4 Nanoparticles as an Efficient Catalase Mimic for Fluorescent Detection of Sulfide Ion
Source: Biosensors (Basel). 2022 Nov 19;12(11):1047. doi: 10.3390/bios12111047 (PMC9688345; doi:10.3390/bios12111047)
Supplement: Supplementary file 1 [file biosensors-12-01047-s001.zip]

Archive with 1 entries (1 files):
- biosensors-2012817-supplementary.pdf
